# Supplementary material for: Comparative analysis of Chinese classical prescriptions and global traditional polyherbal formulations: insights from the database of global polyherbal formulation (GPFD)
Source: Chin Med. 2025 Oct 7;20:169. doi: 10.1186/s13020-025-01145-7 (PMC12502377; doi:10.1186/s13020-025-01145-7)
Supplement: Supplementary file 2 — Additional file 2. [file 13020_2025_1145_MOESM2_ESM.xlsx]

## Sheet: Sheet1
ID	Name	Source	Region
1	tao he cheng qi tang	Shanghan Lun	China
2	xuan fu dai zhe tang	Shanghan Lun	China
3	zhu ye shi gao tang	Shanghan Lun	China
4	ma huang tang	Shanghan Lun	China
5	wu zhu yu tang	Shanghan Lun	China
6	shao yao gan cao tang	Shanghan Lun	China
7	ban xia xie xin tang	Shanghan Lun	China
8	zhen wu tang	Shanghan Lun	China
9	zhu ling tang	Shanghan Lun	China
10	xiao cheng qi tang	Shanghan Lun	China
11	gan cao xie xin tang	Shanghan Lun	China
12	huang lian tang	Shanghan Lun	China
13	dang gui si ni tang	Shanghan Lun	China
14	fu zi tang	Shanghan Lun	China
15	gui zhi shao yao zhi mu tang	Jingui Yaolüe	China
16	huang qi gui zhi wu wu tang	Jingui Yaolüe	China
17	ban xia hou po tang	Jingui Yaolüe	China
18	gua lou xie bai ban xia tang	Jingui Yaolüe	China
19	ling gui zhu gan tang	Jingui Yaolüe	China
20	ze xie tang	Jingui Yaolüe	China
21	bai he di huang tang	Jingui Yaolüe	China
22	zhi shi xie bai gui zhi tang	Jingui Yaolüe	China
23	da jian zhong tang	Jingui Yaolüe	China
24	ju pi zhu ru tang	Jingui Yaolüe	China
25	mai men dong tang	Jingui Yaolüe	China
26	gan jiang ling zhu tang	Jingui Yaolüe	China
27	hou po qi wu tang	Jingui Yaolüe	China
28	hou po ma huang tang	Jingui Yaolüe	China
29	dang gui jian zhong tang	Qianjin Yifang	China
30	wen pi tang	Beiji Qianjin Yaofang	China
31	wen dan tang	Beiji Qianjin Yaofang	China
32	xiao xu ming tang	Beiji Qianjin Yaofang	China
33	kai xin san	Beiji Qianjin Yaofang	China
34	huai hua san	Puji Benshi Fang	China
35	zhu ru tang	Puji Benshi Fang	China
36	xin yi san	Yanshi Jisheng Fang	China
37	dang gui yin zi	Yanshi Jisheng Fang	China
38	shi pi san	Yanshi Jisheng Fang	China
39	wen jing tang	Furen Daquan Liangfang	China
40	xie bai san	Xiaoer Yaozheng Zhijue	China
41	qing xin lian zi yin	Taiping Huimin Heji Jufang	China
42	gan lu yin	Taiping Huimin Heji Jufang	China
43	hua gai san	Taiping Huimin Heji Jufang	China
44	san bi tang	Furen Daquan Liangfang	China
45	sheng yang yi wei tang	Piwei Lun	China
46	qing wei san	Lanshi Micang	China
47	dang gui liu huang tang	Lanshi Micang	China
48	sheng yu tang	Lanshi Micang	China
49	wu yao tang	Lanshi Micang	China
50	qiang huo sheng shi tang	Neiwaishang Bianhuo Lun	China
51	dang gui bu xue tang	Neiwaishang Bianhuo Lun	China
52	hou po wen zhong tang	Neiwaishang Bianhuo Lun	China
53	di huang yin zi	Xuanming Lun Fang;Clear Synopsis on Recipes	China
54	da qin jiao tang	Suwen Bingji Qiyi Baoming Ji	China
55	san hua tang	Suwen Bingji Qiyi Baoming Ji	China
56	qing jin hua tan tang	Yixue Tongzhi	China
57	sang bai pi tang	Jingyue Quanshu	China
58	jin shui liu jun jian	Jingyue Quanshu	China
59	nuan gan jian	Jingyue Quanshu	China
60	yu nü jian	Jingyue Quanshu	China
61	bao yin jian	Jingyue Quanshu	China
62	hua gan jian	Jingyue Quanshu	China
63	ji chuan jian	Jingyue Quanshu	China
64	gu yin jian	Jingyue Quanshu	China
65	tuo li xiao du san	Waike Zhengzong	China
66	qing shang juan tong tang	Shoushi Baoyuan	China
67	qing fei tang	Wanbing Huichun	China
68	yang wei tang	Zhengzhi Zhunsheng	China
69	qing gu san	Zhengzhi Zhunsheng	China
70	shi jue ming san	Puji Fang	China
71	bao yuan tang	Jianming Yigou	China
72	da yuan yin	Wenyi Lun	China
73	sheng xian tang	Yixue Zhongzhong Canxi Lu	China
74	san jia fu mai tang	Wenbing Tiaobian	China
75	sha can mai dong tang	Wenbing Tiaobian	China
76	xin jia xiang ru yin	Wenbing Tiaobian	China
77	sang xing tang	Wenbing Tiaobian	China
78	yi wei tang	Wenbing Tiaobian	China
79	juan bi tang	Yixue Xinwu	China
80	er dong tang	Yixue Xinwu	China
81	ban xia bai zhu tian ma tang	Yixue Xinwu	China
82	huo po xia ling tang	Yi Yuan	China
83	ding xiang shi di san	Shanghan Wenyi Tiaobian	China
84	yi guan jian	Yifang Xudu	China
85	yi huang tang	Fuqingzhu Nvke	China
86	xuan yu tong jing tang	Fuqingzhu Nvke	China
87	wan dai tang	Fuqingzhu Nvke	China
88	qing jing san	Fuqingzhu Nvke	China
89	qing gan zhi lin tang	Fuqingzhu Nvke	China
90	liang di tang	Fuqingzhu Nvke	China
91	si miao yong an tang	Yanfang Xinbian	China
92	shen tong zhu yu tang	Yilin Gaicuo	China
93	chu shi wei ling tang	Yizong Jinjian	China
94	pi pa qing fei yin	Yizong Jinjian	China
95	huang lian gao	Yizong Jinjian	China
96	wu wei xiao du yin	Yizong Jinjian	China
97	tao hong si wu tang	Fuke Bingjian	China
98	san pian tang	Bianzheng Lu	China
99	qing zao jiu fei tang	Yimen Falv	China
100	liang xue di huang tang	Waike Dacheng	China
101	an zhong san	《Modern Japanese Kampo Formulation Handbook》	Japan
102	wei feng tang	《Modern Japanese Kampo Formulation Handbook》	Japan
103	wei ling tang	《Modern Japanese Kampo Formulation Handbook》	Japan
104	yin chen hao tang	《Modern Japanese Kampo Formulation Handbook》	Japan
105	yin chen wu ling san	《Modern Japanese Kampo Formulation Handbook》	Japan
106	wen jing tang	《Modern Japanese Kampo Formulation Handbook》	Japan
107	wen qing yin	《Modern Japanese Kampo Formulation Handbook》	Japan
108	wen dan tang	《Modern Japanese Kampo Formulation Handbook》	Japan
109	yan nian ban xia tang	《Modern Japanese Kampo Formulation Handbook》	Japan
110	huang qi jian zhong tang	《Modern Japanese Kampo Formulation Handbook》	Japan
111	huang qin tang	《Modern Japanese Kampo Formulation Handbook》	Japan
112	ying zhong san （ xiong huang san )	《Modern Japanese Kampo Formulation Handbook》	Japan
113	huang lian e jiao tang	《Modern Japanese Kampo Formulation Handbook》	Japan
114	huang lian e jiao tang	《Modern Japanese Kampo Formulation Handbook》	Japan
115	huang lian tang	《Modern Japanese Kampo Formulation Handbook》	Japan
116	yi zi tang	《Modern Japanese Kampo Formulation Handbook》	Japan
117	hua shi yang pi tang	《Modern Japanese Kampo Formulation Handbook》	Japan
118	huo xiang zheng qi san	《Modern Japanese Kampo Formulation Handbook》	Japan
119	ge gen huang lian huang qin tang	《Modern Japanese Kampo Formulation Handbook》	Japan
120	ge gen hong hua tang	《Modern Japanese Kampo Formulation Handbook》	Japan
121	ge gen tang	《Modern Japanese Kampo Formulation Handbook》	Japan
122	ge gen tang jia chuan xiong xin yi	《Modern Japanese Kampo Formulation Handbook》	Japan
123	jia wei wen dan tang	《Modern Japanese Kampo Formulation Handbook》	Japan
124	jia wei gui pi tang	《Modern Japanese Kampo Formulation Handbook》	Japan
125	jia wei jie du tang	《Modern Japanese Kampo Formulation Handbook》	Japan
126	jia wei xiao yao san	《Modern Japanese Kampo Formulation Handbook》	Japan
127	jia wei xiao yao san he si wu tang	《Modern Japanese Kampo Formulation Handbook》	Japan
128	jia wei ping wei san	《Modern Japanese Kampo Formulation Handbook》	Japan
129	gan jiang ren shen ban xia wan	《Modern Japanese Kampo Formulation Handbook》	Japan
130	gan cao xie xin tang	《Modern Japanese Kampo Formulation Handbook》	Japan
131	gan cao tang	《Modern Japanese Kampo Formulation Handbook》	Japan
132	gan mai da zao tang	《Modern Japanese Kampo Formulation Handbook》	Japan
133	jie geng tang	《Modern Japanese Kampo Formulation Handbook》	Japan
134	gui qi jian zhong tang	《Modern Japanese Kampo Formulation Handbook》	Japan
135	gui pi tang	《Modern Japanese Kampo Formulation Handbook》	Japan
136	xiang sheng po di wan	《Modern Japanese Kampo Formulation Handbook》	Japan
137	xiong gui jiao ai tang	《Modern Japanese Kampo Formulation Handbook》	Japan
138	xiong gui diao xue yin （ xiong gui tiao xue yin di yi jia jian ）	《Modern Japanese Kampo Formulation Handbook》	Japan
139	xing su san	《Modern Japanese Kampo Formulation Handbook》	Japan
140	ku can tang	《Modern Japanese Kampo Formulation Handbook》	Japan
141	qu feng jie du san （ tang )	《Modern Japanese Kampo Formulation Handbook》	Japan
142	jing jie lian qiao tang	《Modern Japanese Kampo Formulation Handbook》	Japan
143	ji gan wan	《Modern Japanese Kampo Formulation Handbook》	Japan
144	gui zhi tang	《Modern Japanese Kampo Formulation Handbook》	Japan
145	gui zhi jia huang qi tang	《Modern Japanese Kampo Formulation Handbook》	Japan
146	gui zhi jia ge gen tang	《Modern Japanese Kampo Formulation Handbook》	Japan
147	gui zhi jia hou po xing ren tang	《Modern Japanese Kampo Formulation Handbook》	Japan
148	gui zhi jia shao yao sheng jiang ren shen tang	《Modern Japanese Kampo Formulation Handbook》	Japan
149	gui zhi jia shao yao da huang tang	《Modern Japanese Kampo Formulation Handbook》	Japan
150	gui zhi jia shao yao tang	《Modern Japanese Kampo Formulation Handbook》	Japan
151	gui zhi jia zhu fu tang （ gui zhi jia ling zhu fu tang ）	《Modern Japanese Kampo Formulation Handbook》	Japan
152	gui zhi jia long gu mu li tang	《Modern Japanese Kampo Formulation Handbook》	Japan
153	gui zhi ren shen tang	《Modern Japanese Kampo Formulation Handbook》	Japan
154	gui zhi fu ling wan	《Modern Japanese Kampo Formulation Handbook》	Japan
155	gui zhi fu ling wan jia yi yi ren	《Modern Japanese Kampo Formulation Handbook》	Japan
156	qi pi tang	《Modern Japanese Kampo Formulation Handbook》	Japan
157	jing fang bai du san	《Modern Japanese Kampo Formulation Handbook》	Japan
158	gui ma ge ban tang	《Modern Japanese Kampo Formulation Handbook》	Japan
159	ji ming san jia fu ling	《Modern Japanese Kampo Formulation Handbook》	Japan
160	jian zhong tang	《Modern Japanese Kampo Formulation Handbook》	Japan
161	jia zi tang	《Modern Japanese Kampo Formulation Handbook》	Japan
162	xiang sha ping wei san	《Modern Japanese Kampo Formulation Handbook》	Japan
163	xiang sha liu jun zi tang	《Modern Japanese Kampo Formulation Handbook》	Japan
164	xiang sha yang wei tang	《Modern Japanese Kampo Formulation Handbook》	Japan
165	hou po sheng jiang ban xia ren shen gan cao	《Modern Japanese Kampo Formulation Handbook》	Japan
166	xiang su san	《Modern Japanese Kampo Formulation Handbook》	Japan
167	wu hu tang	《Modern Japanese Kampo Formulation Handbook》	Japan
168	niu xi san	《Modern Japanese Kampo Formulation Handbook》	Japan
169	niu che shen qi wan	《Modern Japanese Kampo Formulation Handbook》	Japan
170	wu zhu yu tang	《Modern Japanese Kampo Formulation Handbook》	Japan
171	wu ji san	《Modern Japanese Kampo Formulation Handbook》	Japan
172	wu wu jie du san	《Modern Japanese Kampo Formulation Handbook》	Japan
173	wu lin san	《Modern Japanese Kampo Formulation Handbook》	Japan
174	chai xian tang	《Modern Japanese Kampo Formulation Handbook》	Japan
175	chai hu jia long gu mu li tang	《Modern Japanese Kampo Formulation Handbook》	Japan
176	chai hu gui zhi gan jiang tang	《Modern Japanese Kampo Formulation Handbook》	Japan
177	chai hu gui zhi tang	《Modern Japanese Kampo Formulation Handbook》	Japan
178	chai hu qing gan tang	《Modern Japanese Kampo Formulation Handbook》	Japan
179	chai po tang （ xiao chai hu he ban xia hou po tang ）	《Modern Japanese Kampo Formulation Handbook》	Japan
180	chai ling tang	《Modern Japanese Kampo Formulation Handbook》	Japan
181	zuo tu gao	《Modern Japanese Kampo Formulation Handbook》	Japan
182	san huang xie xin tang	《Modern Japanese Kampo Formulation Handbook》	Japan
183	suan zao ren tang	《Modern Japanese Kampo Formulation Handbook》	Japan
184	san wu huang qin tang	《Modern Japanese Kampo Formulation Handbook》	Japan
185	zi yin jiang huo tang	《Modern Japanese Kampo Formulation Handbook》	Japan
186	zi yin zhi bao tang	《Modern Japanese Kampo Formulation Handbook》	Japan
187	zi yun gao	《Modern Japanese Kampo Formulation Handbook》	Japan
188	si ni san	《Modern Japanese Kampo Formulation Handbook》	Japan
189	si jun zi tang	《Modern Japanese Kampo Formulation Handbook》	Japan
190	zi xue run chang tang	《Modern Japanese Kampo Formulation Handbook》	Japan
191	qi wu jiang xia tang	《Modern Japanese Kampo Formulation Handbook》	Japan
192	shi di tang	《Modern Japanese Kampo Formulation Handbook》	Japan
193	si wu tang	《Modern Japanese Kampo Formulation Handbook》	Japan
194	si ling tang	《Modern Japanese Kampo Formulation Handbook》	Japan
195	zhi gan cao tang	《Modern Japanese Kampo Formulation Handbook》	Japan
196	（ san wei ） zhe gu cai tang	《Modern Japanese Kampo Formulation Handbook》	Japan
197	shao yao gan cao tang	《Modern Japanese Kampo Formulation Handbook》	Japan
198	she chuang zi tang	《Modern Japanese Kampo Formulation Handbook》	Japan
199	shi wei bai du tang	《Modern Japanese Kampo Formulation Handbook》	Japan
200	run chang tang	《Modern Japanese Kampo Formulation Handbook》	Japan
201	zheng yan yi fang	《Modern Japanese Kampo Formulation Handbook》	Japan
202	sheng jiang xie xin tang	《Modern Japanese Kampo Formulation Handbook》	Japan
203	xiao jian zhong tang	《Modern Japanese Kampo Formulation Handbook》	Japan
204	xiao chai hu tang	《Modern Japanese Kampo Formulation Handbook》	Japan
205	xiao chai hu tang jia jie geng shi gao	《Modern Japanese Kampo Formulation Handbook》	Japan
206	xiao cheng qi tang	《Modern Japanese Kampo Formulation Handbook》	Japan
207	xiao qing long tang	《Modern Japanese Kampo Formulation Handbook》	Japan
208	xiao qing long tang jia shi gao	《Modern Japanese Kampo Formulation Handbook》	Japan
209	xiao qing long tang he ma xing gan shi tang	《Modern Japanese Kampo Formulation Handbook》	Japan
210	xiao ban xia jia fu ling tang	《Modern Japanese Kampo Formulation Handbook》	Japan
211	sheng ma ge gen tang	《Modern Japanese Kampo Formulation Handbook》	Japan
212	jiao mei tang	《Modern Japanese Kampo Formulation Handbook》	Japan
213	xiao feng san	《Modern Japanese Kampo Formulation Handbook》	Japan
214	xiao yao san	《Modern Japanese Kampo Formulation Handbook》	Japan
215	xin yi qing fei tang	《Modern Japanese Kampo Formulation Handbook》	Japan
216	qin jiao qiang huo tang	《Modern Japanese Kampo Formulation Handbook》	Japan
217	qin jiao fang feng tang	《Modern Japanese Kampo Formulation Handbook》	Japan
218	shen su yin	《Modern Japanese Kampo Formulation Handbook》	Japan
219	shen mi tang	《Modern Japanese Kampo Formulation Handbook》	Japan
220	shen ling bai zhu san	《Modern Japanese Kampo Formulation Handbook》	Japan
221	qing ji an hui tang	《Modern Japanese Kampo Formulation Handbook》	Japan
222	qing shi hua tan tang	《Modern Japanese Kampo Formulation Handbook》	Japan
223	qing shu yi qi tang	《Modern Japanese Kampo Formulation Handbook》	Japan
224	qing shang juan tong tang （ qu feng chu tong tang ）	《Modern Japanese Kampo Formulation Handbook》	Japan
225	qing shang fang feng tang	《Modern Japanese Kampo Formulation Handbook》	Japan
226	qing xin lian zi yin	《Modern Japanese Kampo Formulation Handbook》	Japan
227	qing fei tang	《Modern Japanese Kampo Formulation Handbook》	Japan
228	zhe chong yin	《Modern Japanese Kampo Formulation Handbook》	Japan
229	chuan xiong cha tiao san	《Modern Japanese Kampo Formulation Handbook》	Japan
230	qian jin ji ming san	《Modern Japanese Kampo Formulation Handbook》	Japan
231	qian shi bai zhu san	《Modern Japanese Kampo Formulation Handbook》	Japan
232	shu jing huo xue tang	《Modern Japanese Kampo Formulation Handbook》	Japan
233	su zi jiang qi tang	《Modern Japanese Kampo Formulation Handbook》	Japan
234	da huang gan cao tang	《Modern Japanese Kampo Formulation Handbook》	Japan
235	da huang mu dan pi tang	《Modern Japanese Kampo Formulation Handbook》	Japan
236	da jian zhong tang	《Modern Japanese Kampo Formulation Handbook》	Japan
237	da chai hu tang	《Modern Japanese Kampo Formulation Handbook》	Japan
238	da ban xia tang	《Modern Japanese Kampo Formulation Handbook》	Japan
239	zhu ru wen dan tang	《Modern Japanese Kampo Formulation Handbook》	Japan
240	zhi da pu yi fang	《Modern Japanese Kampo Formulation Handbook》	Japan
241	zhi tou chuang yi fang	《Modern Japanese Kampo Formulation Handbook》	Japan
242	zhong huang gao	《Modern Japanese Kampo Formulation Handbook》	Japan
243	tiao wei cheng qi tang	《Modern Japanese Kampo Formulation Handbook》	Japan
244	ding xiang shi di tang	《Modern Japanese Kampo Formulation Handbook》	Japan
245	gou teng san	《Modern Japanese Kampo Formulation Handbook》	Japan
246	zhu ling tang he si wu tang	《Modern Japanese Kampo Formulation Handbook》	Japan
247	tong dao san	《Modern Japanese Kampo Formulation Handbook》	Japan
248	tao he cheng qi tang	《Modern Japanese Kampo Formulation Handbook》	Japan
249	dang gui yin zi	《Modern Japanese Kampo Formulation Handbook》	Japan
250	dang gui jian zhong tang	《Modern Japanese Kampo Formulation Handbook》	Japan
251	dang gui san	《Modern Japanese Kampo Formulation Handbook》	Japan
252	dang gui si ni tang	《Modern Japanese Kampo Formulation Handbook》	Japan
253	dang gui si ni jia wu zhu yu sheng jiang tang	《Modern Japanese Kampo Formulation Handbook》	Japan
254	dang gui shao yao san	《Modern Japanese Kampo Formulation Handbook》	Japan
255	dang gui tang	《Modern Japanese Kampo Formulation Handbook》	Japan
256	dang gui bei mu ku shen wan	《Modern Japanese Kampo Formulation Handbook》	Japan
257	du huo ge gen tang	《Modern Japanese Kampo Formulation Handbook》	Japan
258	du huo tang	《Modern Japanese Kampo Formulation Handbook》	Japan
259	er zhu tang	《Modern Japanese Kampo Formulation Handbook》	Japan
260	er chen tang	《Modern Japanese Kampo Formulation Handbook》	Japan
261	nü shen tang （ an rong tang ）	《Modern Japanese Kampo Formulation Handbook》	Japan
262	ren shen yang rong tang	《Modern Japanese Kampo Formulation Handbook》	Japan
263	ren shen tang （ li zhong wan ）	《Modern Japanese Kampo Formulation Handbook》	Japan
264	pai nong san	《Modern Japanese Kampo Formulation Handbook》	Japan
265	pai nong tang	《Modern Japanese Kampo Formulation Handbook》	Japan
266	mai men dong tang	《Modern Japanese Kampo Formulation Handbook》	Japan
267	ba wei di huang wan	《Modern Japanese Kampo Formulation Handbook》	Japan
268	ba wei xiao yao san	《Modern Japanese Kampo Formulation Handbook》	Japan
269	ban xia hou po tang	《Modern Japanese Kampo Formulation Handbook》	Japan
270	ban xia xie xin tang	《Modern Japanese Kampo Formulation Handbook》	Japan
271	ban xia bai zhu tian ma tang	《Modern Japanese Kampo Formulation Handbook》	Japan
272	bai hu tang	《Modern Japanese Kampo Formulation Handbook》	Japan
273	bai hu jia gui zhi tang	《Modern Japanese Kampo Formulation Handbook》	Japan
274	bai hu jia ren shen tang	《Modern Japanese Kampo Formulation Handbook》	Japan
275	bu huan jin zheng qi san	《Modern Japanese Kampo Formulation Handbook》	Japan
276	fu ling yin （ fu ling yin jia ban xia ）	《Modern Japanese Kampo Formulation Handbook》	Japan
277	fu ling yin he ban xia hou po tang	《Modern Japanese Kampo Formulation Handbook》	Japan
278	fu ling ze xie tang	《Modern Japanese Kampo Formulation Handbook》	Japan
279	fu long gan tang	《Modern Japanese Kampo Formulation Handbook》	Japan
280	fen xiao tang （ shi pi yin 〉	《Modern Japanese Kampo Formulation Handbook》	Japan
281	ping wei san	《Modern Japanese Kampo Formulation Handbook》	Japan
282	fang feng tong sheng san	《Modern Japanese Kampo Formulation Handbook》	Japan
283	bu qi jian zhong tang	《Modern Japanese Kampo Formulation Handbook》	Japan
284	bu zhong yi qi tang	《Modern Japanese Kampo Formulation Handbook》	Japan
285	bu fei tang	《Modern Japanese Kampo Formulation Handbook》	Japan
286	ma huang tang	《Modern Japanese Kampo Formulation Handbook》	Japan
287	ma xing gan shi tang	《Modern Japanese Kampo Formulation Handbook》	Japan
288	ma xing yi gan tang	《Modern Japanese Kampo Formulation Handbook》	Japan
289	ma zi ren wan	《Modern Japanese Kampo Formulation Handbook》	Japan
290	yang bai san	《Modern Japanese Kampo Formulation Handbook》	Japan
291	yi yi ren tang	《Modern Japanese Kampo Formulation Handbook》	Japan
292	yi gan san	《Modern Japanese Kampo Formulation Handbook》	Japan
293	yi gan san jia chen pi ban xia	《Modern Japanese Kampo Formulation Handbook》	Japan
294	li xiao san	《Modern Japanese Kampo Formulation Handbook》	Japan
295	liu jun zi tang	《Modern Japanese Kampo Formulation Handbook》	Japan
296	long dan xie gan tang	《Modern Japanese Kampo Formulation Handbook》	Japan
297	ling jiang zhu gan tang	《Modern Japanese Kampo Formulation Handbook》	Japan
298	ling gui gan zao tang	《Modern Japanese Kampo Formulation Handbook》	Japan
299	ling gui zhu gan tang	《Modern Japanese Kampo Formulation Handbook》	Japan
300	liu wei wan （ liu wei di huang wan ）	《Modern Japanese Kampo Formulation Handbook》	Japan
301	ARAQ-E-AJEEB	《THE UNANI PHARMACOPOEIA OF INDIA, PART - II VOLUME - I》	INDIA
302	ITRIFAL ZAMANI	《THE UNANI PHARMACOPOEIA OF INDIA, PART - II VOLUME - I》	INDIA
303	ITRIFAL-E-MUQIL	《THE UNANI PHARMACOPOEIA OF INDIA, PART - II VOLUME - I》	INDIA
304	JAWARISH ZAROONI SADA	《THE UNANI PHARMACOPOEIA OF INDIA, PART - II VOLUME - I》	INDIA
305	JAWARISH-E-AAMLA SADA	《THE UNANI PHARMACOPOEIA OF INDIA, PART - II VOLUME - I》	INDIA
306	JAWARISH-E-ANARAIN	《THE UNANI PHARMACOPOEIA OF INDIA, PART - II VOLUME - I》	INDIA
307	JAWARISH-E-HINDI	《THE UNANI PHARMACOPOEIA OF INDIA, PART - II VOLUME - I》	INDIA
308	KHAMIRA-E-ABRESHAM SAADA	《THE UNANI PHARMACOPOEIA OF INDIA, PART - II VOLUME - I》	INDIA
309	KHAMIRA-E-GAOZABAN SADA	《THE UNANI PHARMACOPOEIA OF INDIA, PART - II VOLUME - I》	INDIA
310	LAOOQ-E-BADAM	《THE UNANI PHARMACOPOEIA OF INDIA, PART - II VOLUME - I》	INDIA
311	LAOOQ-E-NAZLI	《THE UNANI PHARMACOPOEIA OF INDIA, PART - II VOLUME - I》	INDIA
312	LAOOQ–E–SAPISTAN	《THE UNANI PHARMACOPOEIA OF INDIA, PART - II VOLUME - I》	INDIA
313	LAOOQ-E-SHAMOON	《THE UNANI PHARMACOPOEIA OF INDIA, PART - II VOLUME - I》	INDIA
314	LAOOQ-E-KHIYARSHAMBAR	《THE UNANI PHARMACOPOEIA OF INDIA, PART - II VOLUME - I》	INDIA
315	MAJOON-E-FALASIFA	《THE UNANI PHARMACOPOEIA OF INDIA, PART - II VOLUME - I》	INDIA
316	MAJOON-E-AARAD KHURMA	《THE UNANI PHARMACOPOEIA OF INDIA, PART - II VOLUME - I》	INDIA
317	MAJOON-E-ANTAKI	《THE UNANI PHARMACOPOEIA OF INDIA, PART - II VOLUME - I》	INDIA
318	MAJOON-E-BALADUR	《THE UNANI PHARMACOPOEIA OF INDIA, PART - II VOLUME - I》	INDIA
319	MAJOON-E-CHOBCHINI	《THE UNANI PHARMACOPOEIA OF INDIA, PART - II VOLUME - I》	INDIA
320	MAJOON-E-DABEED-UL-WARD	《THE UNANI PHARMACOPOEIA OF INDIA, PART - II VOLUME - I》	INDIA
321	MAJOON-E-JOGRAJ GUGAL	《THE UNANI PHARMACOPOEIA OF INDIA, PART - II VOLUME - I》	INDIA
322	MAJOON MUQAWWI-E-RAHEM	《THE UNANI PHARMACOPOEIA OF INDIA, PART - II VOLUME - I》	INDIA
323	MAJOON-E-MUQIL	《THE UNANI PHARMACOPOEIA OF INDIA, PART - II VOLUME - I》	INDIA
324	MAJOON MUSAFFI-E- KHOON	《THE UNANI PHARMACOPOEIA OF INDIA, PART - II VOLUME - I》	INDIA
325	MAJOON-E-NANKHWAH	《THE UNANI PHARMACOPOEIA OF INDIA, PART - II VOLUME - I》	INDIA
326	MAJOON-E-RAH-UL MOMINEEN	《THE UNANI PHARMACOPOEIA OF INDIA, PART - II VOLUME - I》	INDIA
327	MAJOON–E–SANGDANA MURGH	《THE UNANI PHARMACOPOEIA OF INDIA, PART - II VOLUME - I》	INDIA
328	MAJOON–E–SUPARIPAK	《THE UNANI PHARMACOPOEIA OF INDIA, PART - II VOLUME - I》	INDIA
329	MAJOON–E–USHBA	《THE UNANI PHARMACOPOEIA OF INDIA, PART - II VOLUME - I》	INDIA
330	RAUGHAN-E-LUBOOB-E-SABA	《THE UNANI PHARMACOPOEIA OF INDIA, PART - II VOLUME - I》	INDIA
331	SUFOOF-E-CHOBCHINI	《THE UNANI PHARMACOPOEIA OF INDIA, PART - II VOLUME - I》	INDIA
332	SUFOOF-E-CHUTKI	《THE UNANI PHARMACOPOEIA OF INDIA, PART - II VOLUME - I》	INDIA
333	ARQ-E-BIRANJASIF	《THE UNANI PHARMACOPOEIA OF INDIA, PART - II VOLUME - II》	INDIA
334	ARQ-E-GAZAR SADA	《THE UNANI PHARMACOPOEIA OF INDIA, PART - II VOLUME - II》	INDIA
335	DAWA-E-MUDIRR-E-HAIZ	《THE UNANI PHARMACOPOEIA OF INDIA, PART - II VOLUME - II》	INDIA
336	DAWA-E-SALASUL BAUL	《THE UNANI PHARMACOPOEIA OF INDIA, PART - II VOLUME - II》	INDIA
337	HABB-E-AFTIMOON	《THE UNANI PHARMACOPOEIA OF INDIA, PART - II VOLUME - II》	INDIA
338	HABB-E-ANJEER	《THE UNANI PHARMACOPOEIA OF INDIA, PART - II VOLUME - II》	INDIA
339	HABB-E-ASHKHAAR	《THE UNANI PHARMACOPOEIA OF INDIA, PART - II VOLUME - II》	INDIA
340	HABB-E-BAOGOLA	《THE UNANI PHARMACOPOEIA OF INDIA, PART - II VOLUME - II》	INDIA
341	HABB-E-BEESH	《THE UNANI PHARMACOPOEIA OF INDIA, PART - II VOLUME - II》	INDIA
342	ITRIFAL MULAYYAN	《THE UNANI PHARMACOPOEIA OF INDIA, PART - II VOLUME - II》	INDIA
343	ITRIFAL MUQAWWI DIMAGH	《THE UNANI PHARMACOPOEIA OF INDIA, PART - II VOLUME - II》	INDIA
344	ITRIFAL-E-MUQIL MUMSIK	《THE UNANI PHARMACOPOEIA OF INDIA, PART - II VOLUME - II》	INDIA
345	ITRIFAL-E-MUS-HIL	《THE UNANI PHARMACOPOEIA OF INDIA, PART - II VOLUME - II》	INDIA
346	ITRIFAL-E-SANA	《THE UNANI PHARMACOPOEIA OF INDIA, PART - II VOLUME - II》	INDIA
347	ITRIFAL-E-ZABEEB	《THE UNANI PHARMACOPOEIA OF INDIA, PART - II VOLUME - II》	INDIA
348	ITRIFAL ZAMANI	《THE UNANI PHARMACOPOEIA OF INDIA, PART - II VOLUME - II》	INDIA
349	JAWARISH AAMLA SADA	《THE UNANI PHARMACOPOEIA OF INDIA, PART - II VOLUME - II》	INDIA
350	JAWARISH-E-AAMLA AMBARI	《THE UNANI PHARMACOPOEIA OF INDIA, PART - II VOLUME - II》	INDIA
351	JAWARISH-E-AAMLA LULUVI	《THE UNANI PHARMACOPOEIA OF INDIA, PART - II VOLUME - II》	INDIA
352	JAWARISH-E-DARCHINI	《THE UNANI PHARMACOPOEIA OF INDIA, PART - II VOLUME - II》	INDIA
353	JAWARISH-E-DARCHINI QAWI	《THE UNANI PHARMACOPOEIA OF INDIA, PART - II VOLUME - II》	INDIA
354	JAWARISH-E-HAZIM	《THE UNANI PHARMACOPOEIA OF INDIA, PART - II VOLUME - II》	INDIA
355	JAWARISH-E-HINDI	《THE UNANI PHARMACOPOEIA OF INDIA, PART - II VOLUME - II》	INDIA
356	JAWARISH-E-KAFOOR	《THE UNANI PHARMACOPOEIA OF INDIA, PART - II VOLUME - II》	INDIA
357	JAWARISH-E-KAMOONI KABIR	《THE UNANI PHARMACOPOEIA OF INDIA, PART - II VOLUME - II》	INDIA
358	JAWARISH-E-KAMOONI MUSHIL	《THE UNANI PHARMACOPOEIA OF INDIA, PART - II VOLUME - II》	INDIA
359	JAWARISH-E-OOD MULAIYIN	《THE UNANI PHARMACOPOEIA OF INDIA, PART - II VOLUME - II》	INDIA
360	JAWARISH-E-QURTUM	《THE UNANI PHARMACOPOEIA OF INDIA, PART - II VOLUME - II》	INDIA
361	JAWARISH TAMAR HINDI	《THE UNANI PHARMACOPOEIA OF INDIA, PART - II VOLUME - II》	INDIA
362	MAJOON-E-BAWASEER	《THE UNANI PHARMACOPOEIA OF INDIA, PART - II VOLUME - II》	INDIA
363	MAJOON-E-BHANGRA	《THE UNANI PHARMACOPOEIA OF INDIA, PART - II VOLUME - II》	INDIA
364	MAJOON-E-BOOLIS	《THE UNANI PHARMACOPOEIA OF INDIA, PART - II VOLUME - II》	INDIA
365	MAJOON-E-BUQRAT	《THE UNANI PHARMACOPOEIA OF INDIA, PART - II VOLUME - II》	INDIA
366	MAJOON-E-MASIHI MUMSIK	《THE UNANI PHARMACOPOEIA OF INDIA, PART - II VOLUME - II》	INDIA
367	MAJOON-E-MISRI	《THE UNANI PHARMACOPOEIA OF INDIA, PART - II VOLUME - II》	INDIA
368	MAJOON-E-NISYAN	《THE UNANI PHARMACOPOEIA OF INDIA, PART - II VOLUME - II》	INDIA
369	MAJOON-E-PETHAPAK	《THE UNANI PHARMACOPOEIA OF INDIA, PART - II VOLUME - II》	INDIA
370	MAJOON-E-REWAND	《THE UNANI PHARMACOPOEIA OF INDIA, PART - II VOLUME - II》	INDIA
371	MAJOON-E-SANDAL	《THE UNANI PHARMACOPOEIA OF INDIA, PART - II VOLUME - II》	INDIA
372	MAJOON-E-YAHYA BIN KHALID	《THE UNANI PHARMACOPOEIA OF INDIA, PART - II VOLUME - II》	INDIA
373	SUFOOF-E-BARS	《THE UNANI PHARMACOPOEIA OF INDIA, PART - II VOLUME - II》	INDIA
374	SUFOOF-E-HABIS-UD-DAM	《THE UNANI PHARMACOPOEIA OF INDIA, PART - II VOLUME - II》	INDIA
375	SUFOOF-E-HAZIM	《THE UNANI PHARMACOPOEIA OF INDIA, PART - II VOLUME - II》	INDIA
376	SUFOOF-E-MASIKUL BAUL	《THE UNANI PHARMACOPOEIA OF INDIA, PART - II VOLUME - II》	INDIA
377	TIRYAQ-E-ARBA	《THE UNANI PHARMACOPOEIA OF INDIA, PART - II VOLUME - II》	INDIA
378	ARQ-E-AMBER	《THE UNANI PHARMACOPOEIA OF INDIA, PART - II VOLUME - Ⅲ》	INDIA
379	ARQ-E-ILAICHI	《THE UNANI PHARMACOPOEIA OF INDIA, PART - II VOLUME - Ⅲ》	INDIA
380	ARQ-E-USHBA	《THE UNANI PHARMACOPOEIA OF INDIA, PART - II VOLUME - Ⅲ》	INDIA
381	ARQ-E-ZEERA	《THE UNANI PHARMACOPOEIA OF INDIA, PART - II VOLUME - Ⅲ》	INDIA
382	DAWA-UL-MISK BARID JAWAHAR WALI	《THE UNANI PHARMACOPOEIA OF INDIA, PART - II VOLUME - Ⅲ》	INDIA
383	HABB-E- KATTHA	《THE UNANI PHARMACOPOEIA OF INDIA, PART - II VOLUME - Ⅲ》	INDIA
384	HABB-E-KIBREET	《THE UNANI PHARMACOPOEIA OF INDIA, PART - II VOLUME - Ⅲ》	INDIA
385	HABB-E-MUBARAK	《THE UNANI PHARMACOPOEIA OF INDIA, PART - II VOLUME - Ⅲ》	INDIA
386	HABB-E-RAAL	《THE UNANI PHARMACOPOEIA OF INDIA, PART - II VOLUME - Ⅲ》	INDIA
387	HABB-E-USARA	《THE UNANI PHARMACOPOEIA OF INDIA, PART - II VOLUME - Ⅲ》	INDIA
388	HABB-E-AHMAR	《THE UNANI PHARMACOPOEIA OF INDIA, PART - II VOLUME - Ⅲ》	INDIA
389	HABB-E-ASGANDH	《THE UNANI PHARMACOPOEIA OF INDIA, PART - II VOLUME - Ⅲ》	INDIA
390	HABB-E-HINDI MUMSIK	《THE UNANI PHARMACOPOEIA OF INDIA, PART - II VOLUME - Ⅲ》	INDIA
391	HABB-E-HINDI SUAL	《THE UNANI PHARMACOPOEIA OF INDIA, PART - II VOLUME - Ⅲ》	INDIA
392	HABB-E-HINDI ZEEQI	《THE UNANI PHARMACOPOEIA OF INDIA, PART - II VOLUME - Ⅲ》	INDIA
393	HABB-E-KABID NAUSHADARI	《THE UNANI PHARMACOPOEIA OF INDIA, PART - II VOLUME - Ⅲ》	INDIA
394	HABB-E-LEEMUN	《THE UNANI PHARMACOPOEIA OF INDIA, PART - II VOLUME - Ⅲ》	INDIA
395	HABB-E-MAGHZ-E-BADAM	《THE UNANI PHARMACOPOEIA OF INDIA, PART - II VOLUME - Ⅲ》	INDIA
396	HABB-E-MUDIR	《THE UNANI PHARMACOPOEIA OF INDIA, PART - II VOLUME - Ⅲ》	INDIA
397	HABB-E-MUQIL	《THE UNANI PHARMACOPOEIA OF INDIA, PART - II VOLUME - Ⅲ》	INDIA
398	HABB-E-MUSAFFI-E-KHOON	《THE UNANI PHARMACOPOEIA OF INDIA, PART - II VOLUME - Ⅲ》	INDIA
399	HABB-E-MUSHIL	《THE UNANI PHARMACOPOEIA OF INDIA, PART - II VOLUME - Ⅲ》	INDIA
400	HABB-E-PAPITA DESI	《THE UNANI PHARMACOPOEIA OF INDIA, PART - II VOLUME - Ⅲ》	INDIA
401	HABB-E-RASAUT	《THE UNANI PHARMACOPOEIA OF INDIA, PART - II VOLUME - Ⅲ》	INDIA
402	HABB-E-SHIFA	《THE UNANI PHARMACOPOEIA OF INDIA, PART - II VOLUME - Ⅲ》	INDIA
403	HABB-E-SURANJAAN	《THE UNANI PHARMACOPOEIA OF INDIA, PART - II VOLUME - Ⅲ》	INDIA
404	HABB-E-TANKAR	《THE UNANI PHARMACOPOEIA OF INDIA, PART - II VOLUME - Ⅲ》	INDIA
405	HABB-E-TURSH MUSHTAHI	《THE UNANI PHARMACOPOEIA OF INDIA, PART - II VOLUME - Ⅲ》	INDIA
406	HABB-E-ZEEQUN NAFAS	《THE UNANI PHARMACOPOEIA OF INDIA, PART - II VOLUME - Ⅲ》	INDIA
407	JAWARISH PUDINA WILAYTI	《THE UNANI PHARMACOPOEIA OF INDIA, PART - II VOLUME - Ⅲ》	INDIA
408	JAWARISH SAFAR JALI MUSHIL	《THE UNANI PHARMACOPOEIA OF INDIA, PART - II VOLUME - Ⅲ》	INDIA
409	JAWARISH-E-BISBASA	《THE UNANI PHARMACOPOEIA OF INDIA, PART - II VOLUME - Ⅲ》	INDIA
410	JAWARISH-E-JALINOOS	《THE UNANI PHARMACOPOEIA OF INDIA, PART - II VOLUME - Ⅲ》	INDIA
411	JAWARISH-E-KAMOONI	《THE UNANI PHARMACOPOEIA OF INDIA, PART - II VOLUME - Ⅲ》	INDIA
412	JAWARISH-E-MASTAGI	《THE UNANI PHARMACOPOEIA OF INDIA, PART - II VOLUME - Ⅲ》	INDIA
413	JAWARISH-E-ZANJABEEL	《THE UNANI PHARMACOPOEIA OF INDIA, PART - II VOLUME - Ⅲ》	INDIA
414	MAJUN BRAHMI	《THE UNANI PHARMACOPOEIA OF INDIA, PART - II VOLUME - Ⅲ》	INDIA
415	MAJUN INJEER	《THE UNANI PHARMACOPOEIA OF INDIA, PART - II VOLUME - Ⅲ》	INDIA
416	MAJUN JIRYAN KHAS	《THE UNANI PHARMACOPOEIA OF INDIA, PART - II VOLUME - Ⅲ》	INDIA
417	MAJUN JOGRAJ GUGAL	《THE UNANI PHARMACOPOEIA OF INDIA, PART - II VOLUME - Ⅲ》	INDIA
418	MAJOON-E-NAJAH	《THE UNANI PHARMACOPOEIA OF INDIA, PART - II VOLUME - Ⅲ》	INDIA
419	MAJOON-E-ZABEEB	《THE UNANI PHARMACOPOEIA OF INDIA, PART - II VOLUME - Ⅲ》	INDIA
420	MAJUN-E-DABID-UL-WARD	《THE UNANI PHARMACOPOEIA OF INDIA, PART - II VOLUME - Ⅲ》	INDIA
421	ROGHAN AMLA SADA	《THE UNANI PHARMACOPOEIA OF INDIA, PART - II VOLUME - Ⅲ》	INDIA
422	ROGHAN SAMAAT KUSHA	《THE UNANI PHARMACOPOEIA OF INDIA, PART - II VOLUME - Ⅲ》	INDIA
423	SUFOOF-E-INDRIJULAB	《THE UNANI PHARMACOPOEIA OF INDIA, PART - II VOLUME - Ⅲ》	INDIA
424	SUFOOF-E-MOHAZZIL	《THE UNANI PHARMACOPOEIA OF INDIA, PART - II VOLUME - Ⅲ》	INDIA
425	SUFOOF-E-MUDIRR-E-HAIZ	《THE UNANI PHARMACOPOEIA OF INDIA, PART - II VOLUME - Ⅲ》	INDIA
426	AKSIR-E-RIYAH	《THE UNANI PHARMACOPOEIA OF INDIA, PART - II VOLUME - IV》	INDIA
427	ANOSHDARU	《THE UNANI PHARMACOPOEIA OF INDIA, PART - II VOLUME - IV》	INDIA
428	ARAQ –MA-UL- LAHAM MAKOH KASNI WALA	《THE UNANI PHARMACOPOEIA OF INDIA, PART - II VOLUME - IV》	INDIA
429	DAWA-E-ATFAL	《THE UNANI PHARMACOPOEIA OF INDIA, PART - II VOLUME - IV》	INDIA
430	DAWA-E-TIKORE	《THE UNANI PHARMACOPOEIA OF INDIA, PART - II VOLUME - IV》	INDIA
431	HABB-E-AYARIJ	《THE UNANI PHARMACOPOEIA OF INDIA, PART - II VOLUME - IV》	INDIA
432	HABB-E-AZARAQI	《THE UNANI PHARMACOPOEIA OF INDIA, PART - II VOLUME - IV》	INDIA
433	HABB-E-BAWASEER AMYA	《THE UNANI PHARMACOPOEIA OF INDIA, PART - II VOLUME - IV》	INDIA
434	HABB-E-BAWASEER BADI	《THE UNANI PHARMACOPOEIA OF INDIA, PART - II VOLUME - IV》	INDIA
435	HABB-E-BAWASEER KHOONI	《THE UNANI PHARMACOPOEIA OF INDIA, PART - II VOLUME - IV》	INDIA
436	HABB-E-DABBA-E-ATFAL	《THE UNANI PHARMACOPOEIA OF INDIA, PART - II VOLUME - IV》	INDIA
437	HABB-E-SADAR	《THE UNANI PHARMACOPOEIA OF INDIA, PART - II VOLUME - IV》	INDIA
438	HABB-E-LOBAN	《THE UNANI PHARMACOPOEIA OF INDIA, PART - II VOLUME - IV》	INDIA
439	HABB-E-LULVI	《THE UNANI PHARMACOPOEIA OF INDIA, PART - II VOLUME - IV》	INDIA
440	HABB-E-MAMOOL QAWI	《THE UNANI PHARMACOPOEIA OF INDIA, PART - II VOLUME - IV》	INDIA
441	HABB-E-MASTAGI	《THE UNANI PHARMACOPOEIA OF INDIA, PART - II VOLUME - IV》	INDIA
442	HABB-E-MULAIYIN	《THE UNANI PHARMACOPOEIA OF INDIA, PART - II VOLUME - IV》	INDIA
443	HABB-E-SURFA	《THE UNANI PHARMACOPOEIA OF INDIA, PART - II VOLUME - IV》	INDIA
444	ITRIFAL FAULADI	《THE UNANI PHARMACOPOEIA OF INDIA, PART - II VOLUME - IV》	INDIA
445	ITRIFAL MUNDI	《THE UNANI PHARMACOPOEIA OF INDIA, PART - II VOLUME - IV》	INDIA
446	ITRIFAL SANA QAWI	《THE UNANI PHARMACOPOEIA OF INDIA, PART - II VOLUME - IV》	INDIA
447	ITRIFAL USTUKHUDDUS	《THE UNANI PHARMACOPOEIA OF INDIA, PART - II VOLUME - IV》	INDIA
448	ITRIFAL-E-DEEDAN	《THE UNANI PHARMACOPOEIA OF INDIA, PART - II VOLUME - IV》	INDIA
449	ITRIFAL-E-KABIR	《THE UNANI PHARMACOPOEIA OF INDIA, PART - II VOLUME - IV》	INDIA
450	KHAMIRA GAOZABAN AMBARI JADWAR OOD SALEEB WALA	《THE UNANI PHARMACOPOEIA OF INDIA, PART - II VOLUME - IV》	INDIA
451	KHAMIRA GAWZABAN AMBARI	《THE UNANI PHARMACOPOEIA OF INDIA, PART - II VOLUME - IV》	INDIA
452	KHAMIRA MURAKKAB	《THE UNANI PHARMACOPOEIA OF INDIA, PART - II VOLUME - IV》	INDIA
453	LAOOQ-E-FALIJ	《THE UNANI PHARMACOPOEIA OF INDIA, PART - II VOLUME - IV》	INDIA
454	LAOOQ-E-MOTADIL	《THE UNANI PHARMACOPOEIA OF INDIA, PART - II VOLUME - IV》	INDIA
455	LAOOQ-E-PETHA	《THE UNANI PHARMACOPOEIA OF INDIA, PART - II VOLUME - IV》	INDIA
456	LAOOQ-E-ZEEQ-UN-NAFAS BALGHAMI	《THE UNANI PHARMACOPOEIA OF INDIA, PART - II VOLUME - IV》	INDIA
457	MAJOON-E-GUL	《THE UNANI PHARMACOPOEIA OF INDIA, PART - II VOLUME - IV》	INDIA
458	MAJOON-E-HAFIZ-UL-AJSAD	《THE UNANI PHARMACOPOEIA OF INDIA, PART - II VOLUME - IV》	INDIA
459	MAJOON-E-IBN-E-SARAFIYUN	《THE UNANI PHARMACOPOEIA OF INDIA, PART - II VOLUME - IV》	INDIA
460	MAJOON-E-KUNDUR	《THE UNANI PHARMACOPOEIA OF INDIA, PART - II VOLUME - IV》	INDIA
461	MAJOON-E-LULUVI	《THE UNANI PHARMACOPOEIA OF INDIA, PART - II VOLUME - IV》	INDIA
462	MAJOON-E-MUJARRAB	《THE UNANI PHARMACOPOEIA OF INDIA, PART - II VOLUME - IV》	INDIA
463	MAJOON-E-PIYAZ	《THE UNANI PHARMACOPOEIA OF INDIA, PART - II VOLUME - IV》	INDIA
464	NAMAK AJEEB	《THE UNANI PHARMACOPOEIA OF INDIA, PART - II VOLUME - IV》	INDIA
465	NAMAK SULEMANI	《THE UNANI PHARMACOPOEIA OF INDIA, PART - II VOLUME - IV》	INDIA
466	RAUGHAN-E-AAMLA	《THE UNANI PHARMACOPOEIA OF INDIA, PART - II VOLUME - IV》	INDIA
467	SAFOOF GESU DARAAZ	《THE UNANI PHARMACOPOEIA OF INDIA, PART - II VOLUME - IV》	INDIA
468	SAFOOF-E-DEEDAN	《THE UNANI PHARMACOPOEIA OF INDIA, PART - II VOLUME - IV》	INDIA
469	TIRYAQ-E-MEDA	《THE UNANI PHARMACOPOEIA OF INDIA, PART - II VOLUME - IV》	INDIA
470	TIRYAQ-E-PECHISH	《THE UNANI PHARMACOPOEIA OF INDIA, PART - II VOLUME - IV》	INDIA
471	Astangavaleha	《THE AYURVEDIC PHARMACOPOEIA OF INDIA，PART - II (FORMULATIONS) VOLUME - I 》	INDIA
472	Bhallatakadi Modaka	《THE AYURVEDIC PHARMACOPOEIA OF INDIA，PART - II (FORMULATIONS) VOLUME - I 》	INDIA
473	Bilvadi Leha	《THE AYURVEDIC PHARMACOPOEIA OF INDIA，PART - II (FORMULATIONS) VOLUME - I 》	INDIA
474	Citraka Haritaki	《THE AYURVEDIC PHARMACOPOEIA OF INDIA，PART - II (FORMULATIONS) VOLUME - I 》	INDIA
475	Cyavanaprasa	《THE AYURVEDIC PHARMACOPOEIA OF INDIA，PART - II (FORMULATIONS) VOLUME - I 》	INDIA
476	Kalyanaka leha	《THE AYURVEDIC PHARMACOPOEIA OF INDIA，PART - II (FORMULATIONS) VOLUME - I 》	INDIA
477	Kusmandaka Rasayana	《THE AYURVEDIC PHARMACOPOEIA OF INDIA，PART - II (FORMULATIONS) VOLUME - I 》	INDIA
478	Mrdvikadi lehya	《THE AYURVEDIC PHARMACOPOEIA OF INDIA，PART - II (FORMULATIONS) VOLUME - I 》	INDIA
479	Puga Khanda	《THE AYURVEDIC PHARMACOPOEIA OF INDIA，PART - II (FORMULATIONS) VOLUME - I 》	INDIA
480	Suranavaleha	《THE AYURVEDIC PHARMACOPOEIA OF INDIA，PART - II (FORMULATIONS) VOLUME - I 》	INDIA
481	Vasavaleha	《THE AYURVEDIC PHARMACOPOEIA OF INDIA，PART - II (FORMULATIONS) VOLUME - I 》	INDIA
482	Vyaghri Haritaki	《THE AYURVEDIC PHARMACOPOEIA OF INDIA，PART - II (FORMULATIONS) VOLUME - I 》	INDIA
483	Amalakyadi Curna	《THE AYURVEDIC PHARMACOPOEIA OF INDIA，PART - II (FORMULATIONS) VOLUME - I 》	INDIA
484	Avipattikara Curna	《THE AYURVEDIC PHARMACOPOEIA OF INDIA，PART - II (FORMULATIONS) VOLUME - I 》	INDIA
485	Balacaturbhadrika Curna	《THE AYURVEDIC PHARMACOPOEIA OF INDIA，PART - II (FORMULATIONS) VOLUME - I 》	INDIA
486	Eladi Curna	《THE AYURVEDIC PHARMACOPOEIA OF INDIA，PART - II (FORMULATIONS) VOLUME - I 》	INDIA
487	Hingvastaka Curna	《THE AYURVEDIC PHARMACOPOEIA OF INDIA，PART - II (FORMULATIONS) VOLUME - I 》	INDIA
488	Navayasa Curna	《THE AYURVEDIC PHARMACOPOEIA OF INDIA，PART - II (FORMULATIONS) VOLUME - I 》	INDIA
489	Nimbadi Curna	《THE AYURVEDIC PHARMACOPOEIA OF INDIA，PART - II (FORMULATIONS) VOLUME - I 》	INDIA
490	Pancasama Curna	《THE AYURVEDIC PHARMACOPOEIA OF INDIA，PART - II (FORMULATIONS) VOLUME - I 》	INDIA
491	Pusyanuga Curna	《THE AYURVEDIC PHARMACOPOEIA OF INDIA，PART - II (FORMULATIONS) VOLUME - I 》	INDIA
492	Talisadya Curna	《THE AYURVEDIC PHARMACOPOEIA OF INDIA，PART - II (FORMULATIONS) VOLUME - I 》	INDIA
493	Vaisvanara Curna	《THE AYURVEDIC PHARMACOPOEIA OF INDIA，PART - II (FORMULATIONS) VOLUME - I 》	INDIA
494	Brahmi Ghrta	《THE AYURVEDIC PHARMACOPOEIA OF INDIA，PART - II (FORMULATIONS) VOLUME - I 》	INDIA
495	Dasamula Ghrta	《THE AYURVEDIC PHARMACOPOEIA OF INDIA，PART - II (FORMULATIONS) VOLUME - I 》	INDIA
496	Dasamulasatpalaka Ghrta	《THE AYURVEDIC PHARMACOPOEIA OF INDIA，PART - II (FORMULATIONS) VOLUME - I 》	INDIA
497	Dhatryadi Ghrta	《THE AYURVEDIC PHARMACOPOEIA OF INDIA，PART - II (FORMULATIONS) VOLUME - I 》	INDIA
498	Jatyadi Ghrta	《THE AYURVEDIC PHARMACOPOEIA OF INDIA，PART - II (FORMULATIONS) VOLUME - I 》	INDIA
499	Kalyanaka Ghrta	《THE AYURVEDIC PHARMACOPOEIA OF INDIA，PART - II (FORMULATIONS) VOLUME - I 》	INDIA
500	Pancagavya Ghrta	《THE AYURVEDIC PHARMACOPOEIA OF INDIA，PART - II (FORMULATIONS) VOLUME - I 》	INDIA
501	Pancatikta Ghrta	《THE AYURVEDIC PHARMACOPOEIA OF INDIA，PART - II (FORMULATIONS) VOLUME - I 》	INDIA
502	Phala Ghrta	《THE AYURVEDIC PHARMACOPOEIA OF INDIA，PART - II (FORMULATIONS) VOLUME - I 》	INDIA
503	Sarasvata Ghrta	《THE AYURVEDIC PHARMACOPOEIA OF INDIA，PART - II (FORMULATIONS) VOLUME - I 》	INDIA
504	Traikantaka Ghrta	《THE AYURVEDIC PHARMACOPOEIA OF INDIA，PART - II (FORMULATIONS) VOLUME - I 》	INDIA
505	Triphala Ghrta	《THE AYURVEDIC PHARMACOPOEIA OF INDIA，PART - II (FORMULATIONS) VOLUME - I 》	INDIA
506	Kaisora Guggulu	《THE AYURVEDIC PHARMACOPOEIA OF INDIA，PART - II (FORMULATIONS) VOLUME - I 》	INDIA
507	Maricadi Gutika	《THE AYURVEDIC PHARMACOPOEIA OF INDIA，PART - II (FORMULATIONS) VOLUME - I 》	INDIA
508	Apamarga Ksara	《THE AYURVEDIC PHARMACOPOEIA OF INDIA，PART - II (FORMULATIONS) VOLUME - I 》	INDIA
509	Arka Lavana	《THE AYURVEDIC PHARMACOPOEIA OF INDIA，PART - II (FORMULATIONS) VOLUME - I 》	INDIA
510	Kalyanaka Ksara	《THE AYURVEDIC PHARMACOPOEIA OF INDIA，PART - II (FORMULATIONS) VOLUME - I 》	INDIA
511	Mulaka Ksara	《THE AYURVEDIC PHARMACOPOEIA OF INDIA，PART - II (FORMULATIONS) VOLUME - I 》	INDIA
512	Palasa Ksara	《THE AYURVEDIC PHARMACOPOEIA OF INDIA，PART - II (FORMULATIONS) VOLUME - I 》	INDIA
513	Yava Ksara	《THE AYURVEDIC PHARMACOPOEIA OF INDIA，PART - II (FORMULATIONS) VOLUME - I 》	INDIA
514	Balaguducyadi Taila	《THE AYURVEDIC PHARMACOPOEIA OF INDIA，PART - II (FORMULATIONS) VOLUME - I 》	INDIA
515	Dhanvantara Taila	《THE AYURVEDIC PHARMACOPOEIA OF INDIA，PART - II (FORMULATIONS) VOLUME - I 》	INDIA
516	Gandharvahasta Taila	《THE AYURVEDIC PHARMACOPOEIA OF INDIA，PART - II (FORMULATIONS) VOLUME - I 》	INDIA
517	Kottamcukkadi Taila	《THE AYURVEDIC PHARMACOPOEIA OF INDIA，PART - II (FORMULATIONS) VOLUME - I 》	INDIA
518	Ksirabala Taila	《THE AYURVEDIC PHARMACOPOEIA OF INDIA，PART - II (FORMULATIONS) VOLUME - I 》	INDIA
519	Saindhavadi Taila	《THE AYURVEDIC PHARMACOPOEIA OF INDIA，PART - II (FORMULATIONS) VOLUME - I 》	INDIA
520	Darvi Malahara	《THE AYURVEDIC PHARMACOPOEIA OF INDIA，PART - II (FORMULATIONS) VOLUME - I 》	INDIA
521	Abhayarista	《THE AYURVEDIC PHARMACOPOEIA OF INDIA，PART - II (FORMULATIONS) VOLUME - II 》	INDIA
522	Amrtarista	《THE AYURVEDIC PHARMACOPOEIA OF INDIA，PART - II (FORMULATIONS) VOLUME - II 》	INDIA
523	Aravind	《THE AYURVEDIC PHARMACOPOEIA OF INDIA，PART - II (FORMULATIONS) VOLUME - II 》	INDIA
524	Asokarista	《THE AYURVEDIC PHARMACOPOEIA OF INDIA，PART - II (FORMULATIONS) VOLUME - II 》	INDIA
525	Asvagandhadyarista	《THE AYURVEDIC PHARMACOPOEIA OF INDIA，PART - II (FORMULATIONS) VOLUME - II 》	INDIA
526	Babbularista	《THE AYURVEDIC PHARMACOPOEIA OF INDIA，PART - II (FORMULATIONS) VOLUME - II 》	INDIA
527	Balarista	《THE AYURVEDIC PHARMACOPOEIA OF INDIA，PART - II (FORMULATIONS) VOLUME - II 》	INDIA
528	Dasamularista	《THE AYURVEDIC PHARMACOPOEIA OF INDIA，PART - II (FORMULATIONS) VOLUME - II 》	INDIA
529	Draksarista	《THE AYURVEDIC PHARMACOPOEIA OF INDIA，PART - II (FORMULATIONS) VOLUME - II 》	INDIA
530	Draksasava	《THE AYURVEDIC PHARMACOPOEIA OF INDIA，PART - II (FORMULATIONS) VOLUME - II 》	INDIA
531	Jirakadyarista	《THE AYURVEDIC PHARMACOPOEIA OF INDIA，PART - II (FORMULATIONS) VOLUME - II 》	INDIA
532	Kanakasava	《THE AYURVEDIC PHARMACOPOEIA OF INDIA，PART - II (FORMULATIONS) VOLUME - II 》	INDIA
533	Khadirarista	《THE AYURVEDIC PHARMACOPOEIA OF INDIA，PART - II (FORMULATIONS) VOLUME - II 》	INDIA
534	Kumaryasava	《THE AYURVEDIC PHARMACOPOEIA OF INDIA，PART - II (FORMULATIONS) VOLUME - II 》	INDIA
535	Kutajarista	《THE AYURVEDIC PHARMACOPOEIA OF INDIA，PART - II (FORMULATIONS) VOLUME - II 》	INDIA
536	Lohasava	《THE AYURVEDIC PHARMACOPOEIA OF INDIA，PART - II (FORMULATIONS) VOLUME - II 》	INDIA
537	Mustakarista	《THE AYURVEDIC PHARMACOPOEIA OF INDIA，PART - II (FORMULATIONS) VOLUME - II 》	INDIA
538	Parthadyarista	《THE AYURVEDIC PHARMACOPOEIA OF INDIA，PART - II (FORMULATIONS) VOLUME - II 》	INDIA
539	Pippalyadyasava	《THE AYURVEDIC PHARMACOPOEIA OF INDIA，PART - II (FORMULATIONS) VOLUME - II 》	INDIA
540	Punarnavadyarista	《THE AYURVEDIC PHARMACOPOEIA OF INDIA，PART - II (FORMULATIONS) VOLUME - II 》	INDIA
541	Punarnavasava	《THE AYURVEDIC PHARMACOPOEIA OF INDIA，PART - II (FORMULATIONS) VOLUME - II 》	INDIA
542	Rohitakarista	《THE AYURVEDIC PHARMACOPOEIA OF INDIA，PART - II (FORMULATIONS) VOLUME - II 》	INDIA
543	Sarivadyasava	《THE AYURVEDIC PHARMACOPOEIA OF INDIA，PART - II (FORMULATIONS) VOLUME - II 》	INDIA
544	Usirasava	《THE AYURVEDIC PHARMACOPOEIA OF INDIA，PART - II (FORMULATIONS) VOLUME - II 》	INDIA
545	Dasamula Haritaki	《THE AYURVEDIC PHARMACOPOEIA OF INDIA，PART - II (FORMULATIONS) VOLUME - II 》	INDIA
546	Draksavaleha	《THE AYURVEDIC PHARMACOPOEIA OF INDIA，PART - II (FORMULATIONS) VOLUME - II 》	INDIA
547	Eladya Modaka	《THE AYURVEDIC PHARMACOPOEIA OF INDIA，PART - II (FORMULATIONS) VOLUME - II 》	INDIA
548	Madhusnuhi Rasayana	《THE AYURVEDIC PHARMACOPOEIA OF INDIA，PART - II (FORMULATIONS) VOLUME - II 》	INDIA
549	Bhaskaralavana Curna	《THE AYURVEDIC PHARMACOPOEIA OF INDIA，PART - II (FORMULATIONS) VOLUME - II 》	INDIA
550	Gomutra Haritaki	《THE AYURVEDIC PHARMACOPOEIA OF INDIA，PART - II (FORMULATIONS) VOLUME - II 》	INDIA
551	Jatiphaladya Curna	《THE AYURVEDIC PHARMACOPOEIA OF INDIA，PART - II (FORMULATIONS) VOLUME - II 》	INDIA
552	Narasimha Curna	《THE AYURVEDIC PHARMACOPOEIA OF INDIA，PART - II (FORMULATIONS) VOLUME - II 》	INDIA
553	Dadimadi - A	《THE AYURVEDIC PHARMACOPOEIA OF INDIA，PART - II (FORMULATIONS) VOLUME - II 》	INDIA
554	Dadimadi Ghrta - B	《THE AYURVEDIC PHARMACOPOEIA OF INDIA，PART - II (FORMULATIONS) VOLUME - II 》	INDIA
555	Indukanta Ghrta - A	《THE AYURVEDIC PHARMACOPOEIA OF INDIA，PART - II (FORMULATIONS) VOLUME - II 》	INDIA
556	Indukanta Ghrta - B	《THE AYURVEDIC PHARMACOPOEIA OF INDIA，PART - II (FORMULATIONS) VOLUME - II 》	INDIA
557	Mahatriphaladya Ghrta	《THE AYURVEDIC PHARMACOPOEIA OF INDIA，PART - II (FORMULATIONS) VOLUME - II 》	INDIA
558	Tiktaka Ghrta - A	《THE AYURVEDIC PHARMACOPOEIA OF INDIA，PART - II (FORMULATIONS) VOLUME - II 》	INDIA
559	Tiktaka Ghrta - B	《THE AYURVEDIC PHARMACOPOEIA OF INDIA，PART - II (FORMULATIONS) VOLUME - II 》	INDIA
560	Goksuradi Guggulu	《THE AYURVEDIC PHARMACOPOEIA OF INDIA，PART - II (FORMULATIONS) VOLUME - II 》	INDIA
561	Kancanara Guggulu	《THE AYURVEDIC PHARMACOPOEIA OF INDIA，PART - II (FORMULATIONS) VOLUME - II 》	INDIA
562	Laksa Guggulu	《THE AYURVEDIC PHARMACOPOEIA OF INDIA，PART - II (FORMULATIONS) VOLUME - II 》	INDIA
563	Pancamrta Lauha Guggulu	《THE AYURVEDIC PHARMACOPOEIA OF INDIA，PART - II (FORMULATIONS) VOLUME - II 》	INDIA
564	Pancatikta Guggulu Ghrta	《THE AYURVEDIC PHARMACOPOEIA OF INDIA，PART - II (FORMULATIONS) VOLUME - II 》	INDIA
565	Punarnava Guggulu	《THE AYURVEDIC PHARMACOPOEIA OF INDIA，PART - II (FORMULATIONS) VOLUME - II 》	INDIA
566	Saptavimsatika Guggulu	《THE AYURVEDIC PHARMACOPOEIA OF INDIA，PART - II (FORMULATIONS) VOLUME - II 》	INDIA
567	Simhanada Guggulu	《THE AYURVEDIC PHARMACOPOEIA OF INDIA，PART - II (FORMULATIONS) VOLUME - II 》	INDIA
568	Trayodasanga Guggulu	《THE AYURVEDIC PHARMACOPOEIA OF INDIA，PART - II (FORMULATIONS) VOLUME - II 》	INDIA
569	triphala Guggulu	《THE AYURVEDIC PHARMACOPOEIA OF INDIA，PART - II (FORMULATIONS) VOLUME - II 》	INDIA
570	Vatari Guggulu	《THE AYURVEDIC PHARMACOPOEIA OF INDIA，PART - II (FORMULATIONS) VOLUME - II 》	INDIA
571	Vyosadi Guggulu	《THE AYURVEDIC PHARMACOPOEIA OF INDIA，PART - II (FORMULATIONS) VOLUME - II 》	INDIA
572	Yogaraja Guggulu	《THE AYURVEDIC PHARMACOPOEIA OF INDIA，PART - II (FORMULATIONS) VOLUME - II 》	INDIA
573	Sambukadya Taila	《THE AYURVEDIC PHARMACOPOEIA OF INDIA，PART - II (FORMULATIONS) VOLUME - II 》	INDIA
574	Asvagandhadi Lehya	《THE AYURVEDIC PHARMACOPOEIA OF INDIA，PART - II (FORMULATIONS) VOLUME - Ⅲ 》	INDIA
575	Haridra Khanda	《THE AYURVEDIC PHARMACOPOEIA OF INDIA，PART - II (FORMULATIONS) VOLUME - Ⅲ 》	INDIA
576	Narikela Khanda	《THE AYURVEDIC PHARMACOPOEIA OF INDIA，PART - II (FORMULATIONS) VOLUME - Ⅲ 》	INDIA
577	Citrakadi Curna	《THE AYURVEDIC PHARMACOPOEIA OF INDIA，PART - II (FORMULATIONS) VOLUME - Ⅲ 》	INDIA
578	Sukumara Ghrta	《THE AYURVEDIC PHARMACOPOEIA OF INDIA，PART - II (FORMULATIONS) VOLUME - Ⅲ 》	INDIA
579	Saptanga Guggulu	《THE AYURVEDIC PHARMACOPOEIA OF INDIA，PART - II (FORMULATIONS) VOLUME - Ⅲ 》	INDIA
580	Varadi Guggulu	《THE AYURVEDIC PHARMACOPOEIA OF INDIA，PART - II (FORMULATIONS) VOLUME - Ⅲ 》	INDIA
581	Vidangadi Guggulu	《THE AYURVEDIC PHARMACOPOEIA OF INDIA，PART - II (FORMULATIONS) VOLUME - Ⅲ 》	INDIA
582	Anu Taila	《THE AYURVEDIC PHARMACOPOEIA OF INDIA，PART - II (FORMULATIONS) VOLUME - Ⅲ 》	INDIA
583	Apamarga Ksara Taila	《THE AYURVEDIC PHARMACOPOEIA OF INDIA，PART - II (FORMULATIONS) VOLUME - Ⅲ 》	INDIA
584	Arimedadi Taila	《THE AYURVEDIC PHARMACOPOEIA OF INDIA，PART - II (FORMULATIONS) VOLUME - Ⅲ 》	INDIA
585	Asanabilvadi Taila	《THE AYURVEDIC PHARMACOPOEIA OF INDIA，PART - II (FORMULATIONS) VOLUME - Ⅲ 》	INDIA
586	Bala Taila	《THE AYURVEDIC PHARMACOPOEIA OF INDIA，PART - II (FORMULATIONS) VOLUME - Ⅲ 》	INDIA
587	Balahathadi Taila	《THE AYURVEDIC PHARMACOPOEIA OF INDIA，PART - II (FORMULATIONS) VOLUME - Ⅲ 》	INDIA
588	Bhrngaraja Taila	《THE AYURVEDIC PHARMACOPOEIA OF INDIA，PART - II (FORMULATIONS) VOLUME - Ⅲ 》	INDIA
589	Brhat Saindhavadya Taila	《THE AYURVEDIC PHARMACOPOEIA OF INDIA，PART - II (FORMULATIONS) VOLUME - Ⅲ 》	INDIA
590	Citrakadi Taila	《THE AYURVEDIC PHARMACOPOEIA OF INDIA，PART - II (FORMULATIONS) VOLUME - Ⅲ 》	INDIA
591	Hingvadi Taila	《THE AYURVEDIC PHARMACOPOEIA OF INDIA，PART - II (FORMULATIONS) VOLUME - Ⅲ 》	INDIA
592	Jyotismati Taila	《THE AYURVEDIC PHARMACOPOEIA OF INDIA，PART - II (FORMULATIONS) VOLUME - Ⅲ 》	INDIA
593	Kanaka Taila	《THE AYURVEDIC PHARMACOPOEIA OF INDIA，PART - II (FORMULATIONS) VOLUME - Ⅲ 》	INDIA
594	Mahanarayana Taila	《THE AYURVEDIC PHARMACOPOEIA OF INDIA，PART - II (FORMULATIONS) VOLUME - Ⅲ 》	INDIA
595	Nalpamaradi Taila	《THE AYURVEDIC PHARMACOPOEIA OF INDIA，PART - II (FORMULATIONS) VOLUME - Ⅲ 》	INDIA
596	NilibhrNgadi Taila	《THE AYURVEDIC PHARMACOPOEIA OF INDIA，PART - II (FORMULATIONS) VOLUME - Ⅲ 》	INDIA
597	Pancaguna Taila	《THE AYURVEDIC PHARMACOPOEIA OF INDIA，PART - II (FORMULATIONS) VOLUME - Ⅲ 》	INDIA
598	Prabhanjana Vimardana Taila	《THE AYURVEDIC PHARMACOPOEIA OF INDIA，PART - II (FORMULATIONS) VOLUME - Ⅲ 》	INDIA
599	Prasarini Taila	《THE AYURVEDIC PHARMACOPOEIA OF INDIA，PART - II (FORMULATIONS) VOLUME - Ⅲ 》	INDIA
600	Tuvaraka Taila	《THE AYURVEDIC PHARMACOPOEIA OF INDIA，PART - II (FORMULATIONS) VOLUME - Ⅲ 》	INDIA
601	Yastimadhuka Taila	《THE AYURVEDIC PHARMACOPOEIA OF INDIA，PART - II (FORMULATIONS) VOLUME - Ⅲ 》	INDIA
602	Arka Vati	《THE AYURVEDIC PHARMACOPOEIA OF INDIA，PART - II (FORMULATIONS) VOLUME - Ⅲ 》	INDIA
603	Citrakadi Gutika	《THE AYURVEDIC PHARMACOPOEIA OF INDIA，PART - II (FORMULATIONS) VOLUME - Ⅲ 》	INDIA
604	Eladi Gutika	《THE AYURVEDIC PHARMACOPOEIA OF INDIA，PART - II (FORMULATIONS) VOLUME - Ⅲ 》	INDIA
605	Lasunadi Vati	《THE AYURVEDIC PHARMACOPOEIA OF INDIA，PART - II (FORMULATIONS) VOLUME - Ⅲ 》	INDIA
606	Lavangadi Vati	《THE AYURVEDIC PHARMACOPOEIA OF INDIA，PART - II (FORMULATIONS) VOLUME - Ⅲ 》	INDIA
607	Plihari Vatika	《THE AYURVEDIC PHARMACOPOEIA OF INDIA，PART - II (FORMULATIONS) VOLUME - Ⅲ 》	INDIA
608	Prabhakara Vati	《THE AYURVEDIC PHARMACOPOEIA OF INDIA，PART - II (FORMULATIONS) VOLUME - Ⅲ 》	INDIA
609	Rajahpravartini Vati	《THE AYURVEDIC PHARMACOPOEIA OF INDIA，PART - II (FORMULATIONS) VOLUME - Ⅲ 》	INDIA
610	Sanjivani Vati	《THE AYURVEDIC PHARMACOPOEIA OF INDIA，PART - II (FORMULATIONS) VOLUME - Ⅲ 》	INDIA
611	Sankha vati	《THE AYURVEDIC PHARMACOPOEIA OF INDIA，PART - II (FORMULATIONS) VOLUME - Ⅲ 》	INDIA
612	Punarnavadi Mandura (tablet)	《THE AYURVEDIC PHARMACOPOEIA OF INDIA，PART - II (FORMULATIONS) VOLUME - Ⅲ 》	INDIA
